# Supplementary material for: Cellular-resolution 3D virtual histology of human coronary arteries using x-ray phase tomography
Source: Sci Rep. 2018 Jul 20;8:11014. doi: 10.1038/s41598-018-29344-3 (PMC6054690; doi:10.1038/s41598-018-29344-3)
Supplement: Supplementary file 2 — Video 1 [file 41598_2018_29344_MOESM2_ESM.zip]

Archive with 1 entries (1 files):
- SupplementaryVideo.mp4
